# Supplementary material for: The denitrosylase SCoR2 controls cardioprotective metabolic reprogramming
Source: eLife. 2025 Nov 17;14:RP106601. doi: 10.7554/eLife.106601 (PMC12622967; doi:10.7554/eLife.106601)
Supplement: Figure 2—source data 2. [file elife-106601-fig2-data2.zip]

Archive with 4 entries (3 files):
- Figure 2-source data 2 (fig2D)/
- Figure 2-source data 2 (fig2D)/.DS_Store
- Figure 2-source data 2 (fig2D)/6_16_23 last 3 hearts NADPH SNO CoA SNO asc 2.jpg
- Figure 2-source data 2 (fig2D)/6_16_23last 3 hearts NADPH SNO CoA input (not shown).jpg
