# Supplementary material for: The denitrosylase SCoR2 controls cardioprotective metabolic reprogramming
Source: eLife. 2025 Nov 17;14:RP106601. doi: 10.7554/eLife.106601 (PMC12622967; doi:10.7554/eLife.106601)
Supplement: Figure 2—figure supplement 1—source data 2. [file elife-106601-fig2-figsupp1-data2.zip]

Archive with 4 entries (3 files):
- Figure 2-figure supplement 1-source data 2 (figS2B)/
- __MACOSX/._Figure 2-figure supplement 1-source data 2 (figS2B)
- Figure 2-figure supplement 1-source data 2 (figS2B)/SCoR2 GAPDH S2B.jpg
- __MACOSX/Figure 2-figure supplement 1-source data 2 (figS2B)/._SCoR2 GAPDH S2B.jpg
