# Supplementary material for: The denitrosylase SCoR2 controls cardioprotective metabolic reprogramming
Source: eLife. 2025 Nov 17;14:RP106601. doi: 10.7554/eLife.106601 (PMC12622967; doi:10.7554/eLife.106601)
Supplement: Figure 3—source data 1. [file elife-106601-fig3-data1.zip]

Archive with 9 entries (7 files):
- Source data (labeled) for Fig 3/
- Source data (labeled) for Fig 3/.DS_Store
- __MACOSX/Source data (labeled) for Fig 3/._.DS_Store
- Source data (labeled) for Fig 3/Figure 3-source data 1 (fig3A)/
- __MACOSX/Source data (labeled) for Fig 3/._Figure 3-source data 1 (fig3A)
- Source data (labeled) for Fig 3/Figure 3-source data 1 (fig3A)/.DS_Store
- __MACOSX/Source data (labeled) for Fig 3/Figure 3-source data 1 (fig3A)/._.DS_Store
- Source data (labeled) for Fig 3/Figure 3-source data 1 (fig3A)/MI-SNO from Hualin.jpg
- __MACOSX/Source data (labeled) for Fig 3/Figure 3-source data 1 (fig3A)/._MI-SNO from Hualin.jpg
