# Supplementary material for: The denitrosylase SCoR2 controls cardioprotective metabolic reprogramming
Source: eLife. 2025 Nov 17;14:RP106601. doi: 10.7554/eLife.106601 (PMC12622967; doi:10.7554/eLife.106601)
Supplement: Figure 4—source data 1. [file elife-106601-fig4-data1.zip]

Archive with 12 entries (11 files):
- Figure 4-source data 1 (fig4G)/
- __MACOSX/._Figure 4-source data 1 (fig4G)
- Figure 4-source data 1 (fig4G)/.DS_Store
- __MACOSX/Figure 4-source data 1 (fig4G)/._.DS_Store
- Figure 4-source data 1 (fig4G)/SNO-p97 Fig 4G.png
- __MACOSX/Figure 4-source data 1 (fig4G)/._SNO-p97 Fig 4G.png
- Figure 4-source data 1 (fig4G)/input p97 Fig 4G.png
- __MACOSX/Figure 4-source data 1 (fig4G)/._input p97 Fig 4G.png
- Figure 4-source data 1 (fig4G)/input BDH1 Fig 4G.png
- __MACOSX/Figure 4-source data 1 (fig4G)/._input BDH1 Fig 4G.png
- Figure 4-source data 1 (fig4G)/SNO-BDH1 Fig 4G.png
- __MACOSX/Figure 4-source data 1 (fig4G)/._SNO-BDH1 Fig 4G.png
