# Supplementary material for: The denitrosylase SCoR2 controls cardioprotective metabolic reprogramming
Source: eLife. 2025 Nov 17;14:RP106601. doi: 10.7554/eLife.106601 (PMC12622967; doi:10.7554/eLife.106601)
Supplement: Figure 4—source data 4. [file elife-106601-fig4-data4.zip]

Archive with 8 entries (7 files):
- Figure 4-source data 4 (fig4O)/
- __MACOSX/._Figure 4-source data 4 (fig4O)
- Figure 4-source data 4 (fig4O)/.DS_Store
- __MACOSX/Figure 4-source data 4 (fig4O)/._.DS_Store
- Figure 4-source data 4 (fig4O)/input bdh1 sno p97 sno bdh1.png
- __MACOSX/Figure 4-source data 4 (fig4O)/._input bdh1 sno p97 sno bdh1.png
- Figure 4-source data 4 (fig4O)/sno p97 Fig 4O.png
- __MACOSX/Figure 4-source data 4 (fig4O)/._sno p97 Fig 4O.png
