# Supplementary material for: The denitrosylase SCoR2 controls cardioprotective metabolic reprogramming
Source: eLife. 2025 Nov 17;14:RP106601. doi: 10.7554/eLife.106601 (PMC12622967; doi:10.7554/eLife.106601)
Supplement: Figure 4—source data 6. [file elife-106601-fig4-data6.zip]

Archive with 6 entries (5 files):
- Figure 4-source data 6 (fig4Q)/
- __MACOSX/._Figure 4-source data 6 (fig4Q)
- Figure 4-source data 6 (fig4Q)/p97 4Q.png
- __MACOSX/Figure 4-source data 6 (fig4Q)/._p97 4Q.png
- Figure 4-source data 6 (fig4Q)/SCoR2 4Q.png
- __MACOSX/Figure 4-source data 6 (fig4Q)/._SCoR2 4Q.png
