# Supplementary material for: The denitrosylase SCoR2 controls cardioprotective metabolic reprogramming
Source: eLife. 2025 Nov 17;14:RP106601. doi: 10.7554/eLife.106601 (PMC12622967; doi:10.7554/eLife.106601)
Supplement: Figure 4—figure supplement 1—source data 2. [file elife-106601-fig4-figsupp1-data2.zip]

Archive with 8 entries (7 files):
- Figure 4-figure supplement 1-source data 2 (S3A)/
- __MACOSX/._Figure 4-figure supplement 1-source data 2 (S3A)
- Figure 4-figure supplement 1-source data 2 (S3A)/sno-bdh1 and sno-p97.png
- __MACOSX/Figure 4-figure supplement 1-source data 2 (S3A)/._sno-bdh1 and sno-p97.png
- Figure 4-figure supplement 1-source data 2 (S3A)/BDH1 input.png
- __MACOSX/Figure 4-figure supplement 1-source data 2 (S3A)/._BDH1 input.png
- Figure 4-figure supplement 1-source data 2 (S3A)/p97 input.png
- __MACOSX/Figure 4-figure supplement 1-source data 2 (S3A)/._p97 input.png
