# Supplementary material for: The denitrosylase SCoR2 controls cardioprotective metabolic reprogramming
Source: eLife. 2025 Nov 17;14:RP106601. doi: 10.7554/eLife.106601 (PMC12622967; doi:10.7554/eLife.106601)
Supplement: Figure 4—figure supplement 1—source data 4. [file elife-106601-fig4-figsupp1-data4.zip]

Archive with 8 entries (7 files):
- Figure 4-figure supplement 1-source data 4 (S3B)/
- __MACOSX/._Figure 4-figure supplement 1-source data 4 (S3B)
- Figure 4-figure supplement 1-source data 4 (S3B)/SNO-BDH1.png
- __MACOSX/Figure 4-figure supplement 1-source data 4 (S3B)/._SNO-BDH1.png
- Figure 4-figure supplement 1-source data 4 (S3B)/input SCoR2 and BDH1 .png
- __MACOSX/Figure 4-figure supplement 1-source data 4 (S3B)/._input SCoR2 and BDH1 .png
- Figure 4-figure supplement 1-source data 4 (S3B)/input p97.png
- __MACOSX/Figure 4-figure supplement 1-source data 4 (S3B)/._input p97.png
