# Supplementary material for: The denitrosylase SCoR2 controls cardioprotective metabolic reprogramming
Source: eLife. 2025 Nov 17;14:RP106601. doi: 10.7554/eLife.106601 (PMC12622967; doi:10.7554/eLife.106601)
Supplement: Figure 4—figure supplement 1—source data 6. [file elife-106601-fig4-figsupp1-data6.zip]

Archive with 16 entries (15 files):
- Figure 4-figure supplement 1-source data 6 (S3C)/
- __MACOSX/._Figure 4-figure supplement 1-source data 6 (S3C)
- Figure 4-figure supplement 1-source data 6 (S3C)/.DS_Store
- __MACOSX/Figure 4-figure supplement 1-source data 6 (S3C)/._.DS_Store
- Figure 4-figure supplement 1-source data 6 (S3C)/S3C WT BDH1 veh (p97).png
- __MACOSX/Figure 4-figure supplement 1-source data 6 (S3C)/._S3C WT BDH1 veh (p97).png
- Figure 4-figure supplement 1-source data 6 (S3C)/S3C WT BDH1 veh DSCF1413.png
- __MACOSX/Figure 4-figure supplement 1-source data 6 (S3C)/._S3C WT BDH1 veh DSCF1413.png
- Figure 4-figure supplement 1-source data 6 (S3C)/S3C C115S BDH1 + ECNO.png
- __MACOSX/Figure 4-figure supplement 1-source data 6 (S3C)/._S3C C115S BDH1 + ECNO.png
- Figure 4-figure supplement 1-source data 6 (S3C)/S3C C115S BDH1 ECNO (just p97, on top).png
- __MACOSX/Figure 4-figure supplement 1-source data 6 (S3C)/._S3C C115S BDH1 ECNO (just p97, on top).png
- Figure 4-figure supplement 1-source data 6 (S3C)/S3C WT BDH1 + ECNO (p97 and BDH1).png
- __MACOSX/Figure 4-figure supplement 1-source data 6 (S3C)/._S3C WT BDH1 + ECNO (p97 and BDH1).png
- Figure 4-figure supplement 1-source data 6 (S3C)/S3C C115S BDH1 + veh (p97 and BDH1).png
- __MACOSX/Figure 4-figure supplement 1-source data 6 (S3C)/._S3C C115S BDH1 + veh (p97 and BDH1).png
