# Supplementary material for: The denitrosylase SCoR2 controls cardioprotective metabolic reprogramming
Source: eLife. 2025 Nov 17;14:RP106601. doi: 10.7554/eLife.106601 (PMC12622967; doi:10.7554/eLife.106601)
Supplement: Figure 4—figure supplement 1—source data 7. [file elife-106601-fig4-figsupp1-data7.zip]

Archive with 4 entries (3 files):
- Figure 4-figure supplement 1-source data 7 (S3G)/
- __MACOSX/._Figure 4-figure supplement 1-source data 7 (S3G)
- Figure 4-figure supplement 1-source data 7 (S3G)/S3G SNO-BDH1,SNO-PKM2, SNO-p97.png
- __MACOSX/Figure 4-figure supplement 1-source data 7 (S3G)/._S3G SNO-BDH1,SNO-PKM2, SNO-p97.png
