# Supplementary material for: The denitrosylase SCoR2 controls cardioprotective metabolic reprogramming
Source: eLife. 2025 Nov 17;14:RP106601. doi: 10.7554/eLife.106601 (PMC12622967; doi:10.7554/eLife.106601)
Supplement: Figure 4—figure supplement 1—source data 9. [file elife-106601-fig4-figsupp1-data9.zip]

Archive with 12 entries (11 files):
- Figure 4-figure supplement 1-source data 9 (S3H)/
- __MACOSX/._Figure 4-figure supplement 1-source data 9 (S3H)
- Figure 4-figure supplement 1-source data 9 (S3H)/S3H heart BDH1.png
- __MACOSX/Figure 4-figure supplement 1-source data 9 (S3H)/._S3H heart BDH1.png
- Figure 4-figure supplement 1-source data 9 (S3H)/.DS_Store
- __MACOSX/Figure 4-figure supplement 1-source data 9 (S3H)/._.DS_Store
- Figure 4-figure supplement 1-source data 9 (S3H)/S3H heart p97.png
- __MACOSX/Figure 4-figure supplement 1-source data 9 (S3H)/._S3H heart p97.png
- Figure 4-figure supplement 1-source data 9 (S3H)/S3H heart SCoR2.png
- __MACOSX/Figure 4-figure supplement 1-source data 9 (S3H)/._S3H heart SCoR2.png
- Figure 4-figure supplement 1-source data 9 (S3H)/S3H heart PKM2.png
- __MACOSX/Figure 4-figure supplement 1-source data 9 (S3H)/._S3H heart PKM2.png
